# Supplementary material for: Phototoxic Potential of Different DNA Intercalators for Skin Cancer Therapy: In Vitro Screening
Source: Int J Mol Sci. 2023 Mar 15;24(6):5602. doi: 10.3390/ijms24065602 (PMC10054552; doi:10.3390/ijms24065602)
Supplement: Supplementary file 1 [file ijms-24-05602-s001.zip]

Archive with 1 entries (1 files):
- ijms-2204884-supplementary.pdf
